# Supplementary material for: Twist and Snout: Head and Body Morphologies Determine Feeding Kinematics in Substrate-Biting Fishes
Source: Integr Org Biol. 2025 Jul 25;7(1):obaf032. doi: 10.1093/iob/obaf032 (PMC12392097; doi:10.1093/iob/obaf032)
Supplement: obaf032_Supplemental_Files [file obaf032_supplemental_files.zip]

Archive with 2 entries (2 files):
- French abstract.docx
- Table S1.docx
